# Supplementary material for: Bacteria can compensate the fitness costs of amplified resistance genes via a bypass mechanism
Source: Nat Commun. 2024 Mar 14;15:2333. doi: 10.1038/s41467-024-46571-7 (PMC10940297; doi:10.1038/s41467-024-46571-7)
Supplement: Supplementary file 4 — Source data [file 41467_2024_46571_MOESM4_ESM.xlsx]

## Sheet: Fig2a
The independent mutants isolated from DA33135 at different concentration of tobramycin tested
Fold MIC	Copy Number
	Lineage 1	Lineage 2	Lineage 3	Lineage 4
0	1.5	1.5	1.5	1.5
1	1.74	1.63	1.7	1.85
4	4.5	5.68	11.04	7.4
16	14.02	14.05	15.31	13.37
24	67	75	62.2	73
The independent mutants isolated from DA33137 at different concentration of gentamicin tested
Fold MIC	Copy Number
	Lineage 1	Lineage 2	Lineage 3	Lineage 4
0	1.47	1.47	1.47	1.47
1	2.32	3.8	4.1	3.19
4	18.02	17.15	4.78	7.32
16	56.32	45.07	34.56	35.49
24	88.29	71.25	76.38	59.33
The independent mutants isolated from DA33140 at different concentration of gentamicin tested
Fold MIC	Copy Number
	Lineage 1	Lineage 2	Lineage 3	Lineage 4
0	1.26	1.26	1.26	1.26
1	1.47	1.4	2.92	1.35
4	1.58	1.78	1.91	1.24
16	11.86	11.34	21.42	54.6
24	48.9	73.4	79.8	80.78
The independent mutants isolated from DA34827 at different concentration of tetracycline tested
Fold MIC	Copy Number
	Lineage 1	Lineage 2	Lineage 3	Lineage 4
0	1.03	1.03	1.03	1.03
1	3.29	6.28	4.75	8.98
4	8.34	10.38	8.2	15.66
16	19.4	10.51	14.81	15.5
24	25.04	20	17.06	23.45

## Sheet: Fig2b
The independent mutants isolated from DA33135 at different concentration of tobramycin tested
Fold MIC	Relative Growth rate
	Lineage 1						Lineage 2						Lineage 3						Lineage 4
1	0.971206	0.966537	0.999222	0.961868	0.94786	0.975875	0.994553	0.994553	0.999222	0.989883	1.00389	0.938521	0.961868	0.905837	0.957198	0.985214	1.0179	0.989489	0.994553	0.94786	1.00389	1.02257	0.994553	1.0179
4	0.966537	0.985214	0.994553	1.00389	0.94786	0.975875	0.952529	0.971206	0.980545	0.985214	0.994553	0.88716	0.957198	0.980545	0.971206	0.957198	1.00389	1.02724	1.03191	1.0179	1.00389	1.01323	0.971206	0.915175
16	0.924514	0.929183	0.938521	0.915175	0.863813	0.896498	0.952529	0.896498	0.924514	0.929183	0.910506	0.933852	0.938521	0.929183	0.919844	0.910506	0.859144	0.929183	0.971206	0.924514	0.975875	0.891829	0.896498	0.88716
24	0.751751	0.714397	0.723735	0.719066	0.644358	0.621012	0.420233	0.373541	0.621012	0.649027	0.667704	0.747082	0.644358	0.709728	0.588327	0.513619	0.546304	0.616342	0.617704	0.635019	0.583658	0.502296	0.709728	0.686381
The independent mutants isolated from DA33137 at different concentration of gentamicin tested
Fold MIC	Relative Growth rate
	Lineage 1						Lineage 2						Lineage 3						Lineage 4
1	1.00459	1.00917	0.972477	0.981651	0.917431	0.981651	1.00459	1.00917	1.00917	1.00459	1.00917	0.990826	0.986239	0.977064	0.944954	0.972477	1.01376	1.01376	1.02294	0.981651	1.02294	0.986239	1	1.00917
4	0.995413	0.981651	0.963303	1.02752	1.01376	1.03211	1.01376	1	1.02752	1.01376	0.986239	0.981651	0.995413	1.04128	1.04587	1.00459	1.01835	1.05505	1.01376	0.995413	0.995413	0.981651	1.00459	0.995413
16	0.944954	0.93578	0.912844	0.96789	0.990826	0.990826	0.990826	1.00917	0.995413	0.949541	0.958716	0.912844	0.917431	0.986239	1	1.00459	0.986239	1.00917	0.973465	0.978014	0.90978	0.978014	0.955269	0.946171
24	0.600917	0.477064	0.53211	0.720183	0.697248	0.619266	0.541284	0.642202	0.651376	0.633028	0.623853	0.582569	0.701835	0.756881	0.752294	0.715596	0.715596	0.738532	0.743119	0.756881	0.752294	0.665138	0.655963	0.738532
The independent mutants isolated from DA33140 at different concentration of gentamicin tested
Fold MIC	Relative Growth rate
	Lineage 1						Lineage 2						Lineage 3						Lineage 4
1	0.982563	1.00076	1.00076	0.955269	0.978014	1.00076	1.0144	1.01895	1.00986	1.0235	1.0326	1.02805	1.00986	1.0235	0.99166	0.955269	0.959818	0.982563	0.968916	1.01895	1.01895	1.0326	1.03715	1.01895
4	1.03715	0.982563	1.03715	1.03715	1.00986	0.99166	0.955269	0.987111	0.968916	0.982563	1.0144	0.978014	1.02805	0.99166	0.964367	0.99166	0.982563	0.978014	0.973465	0.99166	0.978014	1.02805	1.03715	0.987111
16	0.932525	0.946171	0.882487	0.900682	0.959818	0.937074	0.90978	0.896133	0.850644	0.891585	0.955269	0.946171	0.973465	0.978014	0.90978	0.978014	0.955269	0.946171	0.955269	0.973465	1.00076	0.90978	1.0144	0.90978
24	0.614102	0.659591	0.655042	0.727824	0.682335	0.61865	0.491281	0.49583	0.700531	0.718726	0.714177	0.714177	0.78696	0.791509	0.714177	0.650493	0.768764	0.74602	0.732373	0.78696	0.759666	0.791509	0.791509	0.764215
The independent mutants isolated from DA34827 at different concentration of tetracycline tested
Fold MIC	Relative Growth rate
	Lineage 1						Lineage 2						Lineage 3						Lineage 4
1	1.02117	0.991857	0.991857	1.00163	0.879479	1.01629	0.967427	1.01629	0.986971	0.982085	0.996743	0.967427	0.972313	0.947883	0.962541	0.957655	0.952769	1.00163	1.03094	0.942997	0.947883	0.928339	0.991857	0.903909
4	0.991857	0.991857	0.938111	0.952769	0.947883	1.00651	0.977199	0.996743	0.972313	0.967427	0.991857	1.0114	1.00651	0.986971	1.0114	1.00163	1.07492	1.0114	0.928339	0.957655	0.967427	0.938111	0.982085	0.933225
16	0.571661	0.537459	0.635179	0.654723	0.566775	0.610749	0.703583	0.796417	0.776873	0.752443	0.723127	0.752443	0.732899	0.635179	0.586319	0.757329	0.728013	0.757329	0.762215	0.757329	0.762215	0.786645	0.767101	0.732899
24	0.546739	0.547723	0.526784	0.567302	0.587783	0.546789	0.547045	0.533489	0.569874	0.513425	0.576729	0.567622	0.607728	0.545318	0.607728	0.612277	0.630019	0.618829	0.500138	0.54783	0.558877	0.518948	0.511129	0.534627

## Sheet: Fig2c
The independent mutants isolated from DA33135 at different concentration of tobramycin tested
Copy number	Relative Growth rate
	Lineage 1
1.74	0.971206	0.966537	0.999222	0.961868	0.94786	0.975875
4.5	0.966537	0.985214	0.994553	1.00389	0.94786	0.975875
14.02	0.924514	0.929183	0.938521	0.915175	0.863813	0.896498
67	0.751751	0.714397	0.723735	0.719066	0.644358	0.621012
	Lineage 2
1.63	0.994553	0.994553	0.999222	0.989883	1.00389	0.938521
5.68	0.952529	0.971206	0.980545	0.985214	0.994553	0.88716
14.05	0.952529	0.896498	0.924514	0.929183	0.910506	0.933852
75	0.420233	0.373541	0.621012	0.649027	0.667704	0.747082
	Lineage 3
1.7	0.961868	0.905837	0.957198	0.985214	1.0179	0.989489
11.04	0.957198	0.980545	0.971206	0.957198	1.00389	1.02724
15.31	0.938521	0.929183	0.919844	0.910506	0.859144	0.929183
62.2	0.644358	0.709728	0.588327	0.513619	0.546304	0.616342
	Lineage 4
1.85	0.994553	0.94786	1.00389	1.02257	0.994553	1.0179
7.4	1.03191	1.0179	1.00389	1.01323	0.971206	0.915175
13.37	0.971206	0.924514	0.975875	0.891829	0.896498	0.88716
73	0.617704	0.635019	0.583658	0.502296	0.709728	0.686381
The independent mutants isolated from DA33137 at different concentration of gentamicin tested
Copy number	Relative Growth rate
	Lineage 1
2.32	1.00459	1.00917	0.972477	0.981651	0.917431	0.981651
18.02	0.995413	0.981651	0.963303	1.02752	1.01376	1.03211
56.32	0.944954	0.93578	0.912844	0.96789	0.990826	0.990826
88.29	0.600917	0.477064	0.53211	0.720183	0.697248	0.619266
	Lineage 2
3.8	1.00459	1.00917	1.00917	1.00459	1.00917	0.990826
17.15	1.01376	1	1.02752	1.01376	0.986239	0.981651
45.07	0.990826	1.00917	0.995413	0.949541	0.958716	0.912844
71.25	0.541284	0.642202	0.651376	0.633028	0.623853	0.582569
	Lineage 3
4.1	0.986239	0.977064	0.944954	0.972477	1.01376	1.01376
4.78	0.995413	1.04128	1.04587	1.00459	1.01835	1.05505
34.56	0.917431	0.986239	1	1.00459	0.986239	1.00917
76.38	0.701835	0.756881	0.752294	0.715596	0.715596	0.738532
	Lineage 4
3.19	1.02294	0.981651	1.02294	0.986239	1	1.00917
7.32	1.01376	0.995413	0.995413	0.981651	1.00459	0.995413
35.49	0.973465	0.978014	0.90978	0.978014	0.955269	0.946171
59.33	0.743119	0.756881	0.752294	0.665138	0.655963	0.738532
The independent mutants isolated from DA33140 at different concentration of gentamicin tested
Copy number	Relative Growth rate
	Lineage 1
1.47	0.982563	1.00076	1.00076	0.955269	0.978014	1.00076
1.58	1.03715	0.982563	1.03715	1.03715	1.00986	0.99166
11.86	0.932525	0.946171	0.882487	0.900682	0.959818	0.937074
48.9	0.614102	0.659591	0.655042	0.727824	0.682335	0.61865
	Lineage 2
1.4	1.0144	1.01895	1.00986	1.0235	1.0326	1.02805
1.78	0.955269	0.987111	0.968916	0.982563	1.0144	0.978014
11.34	0.90978	0.896133	0.850644	0.891585	0.955269	0.946171
73.4	0.491281	0.49583	0.700531	0.718726	0.714177	0.714177
	Lineage 3
2.92	1.00986	1.0235	0.99166	0.955269	0.959818	0.982563
1.91	1.02805	0.99166	0.964367	0.99166	0.982563	0.978014
21.42	0.973465	0.978014	0.90978	0.978014	0.955269	0.946171
79.8	0.78696	0.791509	0.714177	0.650493	0.768764	0.74602
	Lineage 4
1.35	0.968916	1.01895	1.01895	1.0326	1.03715	1.01895
1.24	0.973465	0.99166	0.978014	1.02805	1.03715	0.987111
54.6	0.955269	0.973465	1.00076	0.90978	1.0144	0.90978
80.78	0.732373	0.78696	0.759666	0.791509	0.791509	0.764215
The independent mutants isolated from DA34827 at different concentration of tetracycline tested
Copy number	Relative Growth rate
	Lineage 1
3.29	1.02117	0.991857	0.991857	1.00163	0.879479	1.01629
8.34	0.991857	0.991857	0.938111	0.952769	0.947883	1.00651
19.4	0.571661	0.537459	0.635179	0.654723	0.566775	0.610749
25.04	0.546739	0.547723	0.526784	0.567302	0.587783	0.546789
	Lineage 2
6.28	0.967427	1.01629	0.986971	0.982085	0.996743	0.967427
10.38	0.977199	0.996743	0.972313	0.967427	0.991857	1.0114
10.51	0.703583	0.796417	0.776873	0.752443	0.723127	0.752443
20	0.547045	0.533489	0.569874	0.513425	0.576729	0.567622
	Lineage 3
4.75	0.972313	0.947883	0.962541	0.957655	0.952769	1.00163
8.2	1.00651	0.986971	1.0114	1.00163	1.07492	1.0114
14.81	0.732899	0.635179	0.586319	0.757329	0.728013	0.757329
17.06	0.607728	0.545318	0.607728	0.612277	0.630019	0.618829
	Lineage 4
8.98	1.03094	0.942997	0.947883	0.928339	0.991857	0.903909
15.66	0.928339	0.957655	0.967427	0.938111	0.982085	0.933225
15.5	0.762215	0.757329	0.762215	0.786645	0.767101	0.732899
23.45	0.500138	0.54783	0.558877	0.518948	0.511129	0.534627

## Sheet: Fig3a
Compensated mutants of E. coli isolated on 24X MIC tobramycin after 100 generations
			Relative growth rate						Copy number	P values
Parental	DA76837		0.7	0.74	0.62	0.67	0.75	0.68	67
Compensated mutants	DA77138		0.988589	0.978882	0.955585	0.903741	0.949758	0.992915	33.87	1.467e-06
	DA77140		0.935974	0.937058	0.95861	0.961199	0.958352	0.961003	36.48	2.246e-05
	DA77142		0.945	0.970699	0.959697	1.00665	0.996777	1.00495	31.95	1.788e-06
			Relative growth rate						Copy number
Parental	DA77838		0.65	0.54	0.56	0.7	0.48	0.55	75
Compensated mutants	DA77145		0.768585	0.818261	0.82486	0.846334	0.856065	0.837997	43.08	0.0003083
	DA77146		0.984738	0.969185	0.963635	0.884798	0.971921	0.97469	31.88	1.556e-05
	DA77148		0.835385	0.963328	0.87773	0.961307	0.961227	0.947194	42.56	1.304e-05
			Relative growth rate						Copy number
Parental	DA76839		0.62	0.58	0.7	0.55	0.63	0.53	62
Compensated mutants	DA77150		0.909688	0.890779	0.932222	0.845453	0.887204	0.858831	18.33	1.288e-05
	DA77151		0.759893	0.833639	0.814091	0.856047	0.812222	0.830586	58.53	8.577e-05
	DA77155		0.96726	0.966006	0.962347	0.966805	0.990171	0.999485	43.71	1.197e-05
			Relative growth rate						Copy number
Parental	DA76840		0.65	0.64	0.53	0.69	0.61	0.57	73
Compensated mutants	DA77158		0.985248	0.952538	0.964251	0.920947	0.927764	0.947883	60.95	5.529e-06
	DA77160		0.902032	0.883914	0.885612	0.893577	0.911909	0.922733	42.96	3.448e-05
	DA77161		0.779321	0.721147	0.755364	0.758872	0.745156	0.732617	24.91	0.001563

## Sheet: Fig3b
Compensated mutants of E. coli isolated on 24X MIC gentamicin after 100 generations
			Relative growth rate						Copy number	P values
Parental	DA76841		0.62	0.58	0.71	0.5	0.63	0.53	88.29
Compensated mutants	DA77162		0.952705	0.932982	0.908177	0.840831	0.877315	0.90756	39.69	1.467e-06
	DA77165		0.868975	0.878185	0.878039	0.862567	0.840115	0.799329	79.48	2.246e-05
	DA77166		0.851421	0.853451	0.879244	0.895087	0.881694	0.901158	67.93	1.788e-06
			Relative growth rate						Copy number
Parental	DA77842		0.64	0.55	0.58	0.62	0.59	0.67	71.25
Compensated mutants	DA77169		0.879218	0.850841	0.84748	0.854794	0.869354	0.881571	37.85	0.0003083
	DA77172		0.988839	0.938275	0.970731	0.92329	0.920866	0.930914	33.18	1.556e-05
	DA77173		0.768708	0.76311	0.735075	0.74494	0.808915	0.769299	70.92	1.304e-05
			Relative growth rate						Copy number
Parental	DA76843		0.7	0.69	0.71	0.75	0.74	0.76	76.38
Compensated mutants	DA77175		0.780662	0.852546	0.831502	0.814139	0.843543	0.848027	43.53	1.288e-05
	DA77176		0.917676	0.901523	0.961718	0.982873	0.969677	0.993909	40.58	8.577e-05
	DA77178		0.891068	0.890494	0.902883	0.923588	0.900423	0.903606	38.14	1.197e-05
			Relative growth rate						Copy number
Parental	DA76844		0.7	0.66	0.71	0.75	0.74	0.76	59.33
Compensated mutants	DA77180		0.911303	0.882878	0.899115	0.90946	0.900813	0.870968	90.82	5.529e-06
	DA77182		0.777026	0.792145	0.791673	0.751448	0.774388	0.742182	74.18	3.448e-05
	DA77184		0.939046	0.926269	0.857511	0.909777	0.919256	0.942667	18.69	0.001563

## Sheet: Fig3c
Compensated mutants of K. pneumoniae isolated on 24X MIC gentamicin after 100 generations
			Relative growth rate						Copy number	P values
Parental	DA76845		0.68	0.7	0.6	0.62	0.65	0.68	49
Compensated mutants	DA77238		0.73242	0.713995	0.723093	0.762183	0.718212	0.764691	42.05	0.002259
	DA77239		0.838156	0.803717	0.852887	0.875291	0.878113	0.854719	38.61	3.421e-06
	DA77241		0.884263	0.903829	0.926371	0.908303	0.902683	0.881657	94.24	2.719e-06
			Relative growth rate						Copy number
Parental	DA76846		0.55	0.79	0.71	0.62	0.58	0.56	73.4
Compensated mutants	DA77244		0.724438	0.741938	0.777266	0.729524	0.741834	0.754013	60.98	0.03679
	DA77245		0.79625	0.765572	0.800648	0.783388	0.773496	0.754446	68.72	0.01348
	DA77248		0.828471	0.815367	0.82041	0.832115	0.838646	0.81571	50.47	0.004458
			Relative growth rate						Copy number
Parental	DA76847		0.75	0.81	0.72	0.71	0.73	0.69	79.8
Compensated mutants	DA77249		0.82765	0.781911	0.811606	0.856626	0.848608	0.831558	62.22	0.00171
	DA77250		0.808547	0.881956	0.83653	0.876846	0.881885	0.88668	80.02	0.0001941
	DA77253		0.945686	0.963044	0.8922	0.980672	0.989462	0.942188	58.09	2.506e-06
			Relative growth rate						Copy number
Parental	DA76848		0.79	0.78	0.74	0.75	0.77	0.76	80.78
Compensated mutants	DA77255		0.910774	0.93754	0.964689	0.83714	0.858306	0.79298	65.86	0.00556
	DA77257		0.950512	0.954361	0.94381	0.934896	0.906292	0.95549	21.2	1.538e-08
	DA77260		0.971143	0.987286	0.996897	0.989062	0.974538	0.94485	36.5	2.444e-09

## Sheet: Fig3d
Compensated mutants of S. Typhimurium isolated on 24X MIC tetracycline after 100 generations
			Relative growth rate						Copy number	P values
Parental	DA76849		0.6	0.58	0.54	0.57	0.51	0.52	25.04
Compensated mutants	DA77262		0.987056	0.993198	0.982439	0.99805	1.01046	0.934645	11.69	1.387e-09
	DA77263		0.768043	0.727047	0.743554	0.787688	0.807187	0.825851	12.23	1e-06
	DA77265		0.825513	0.887263	0.936313	0.9355	0.975695	0.922743	14	2.303e-07
			Relative growth rate						Copy number
Parental	DA76850		0.57	0.58	0.54	0.57	0.53	0.52	20
Compensated mutants	DA77267		0.965977	0.983803	0.948783	0.944795	0.854255	0.947364	12.75	9.887e-08
	DA77269		0.904843	0.884284	0.892361	0.87215	0.853287	0.803142	11.07	3.637e-08
	DA77271		0.73057	0.76391	0.708486	0.708552	0.613342	0.701552	12.31	0.0002309
			Relative growth rate						Copy number
Parental	DA76851		0.62	0.58	0.62	0.58	0.61	0.57	17.06
Compensated mutants	DA77273		0.886135	0.834658	0.805092	0.816544	0.810161	0.803091	13.22	1.476e-07
	DA77276		0.952576	0.946514	0.86634	0.847178	0.863725	0.896823	10.73	1.055e-06
	DA77277		1.03361	1.0089	1.02802	1.00934	0.930019	0.975182	11.69	1.983e-08
			Relative growth rate						Copy number
Parental	DA76852		0.54	0.56	0.5	0.52	0.53	0.54	23.45
Compensated mutants	DA77282		1.00984	1.01662	0.990511	0.935049	1.02455	0.995396	10.27	7.176e-10
	DA77283		0.961174	0.890458	0.693139	0.924488	0.932813	0.941705	6.79	0.0002253
	DA77284		0.936084	0.895846	0.919231	0.838348	0.806379	0.760675	10.85	3.584e-05

## Sheet: Fig4a
Loss rates of compensated mutants of E. coli from tobramycin
Generation	Copy number
	Lineage 1
	Compensated mutant 1	Compensated mutant 2	Compensated mutant 3
0	33.87	36.48	31.95
20	26.41	25.92	29.87
50	21.98	16.52	24.51
100	12.86	12.08	15.7
150	9.05	11.26	10.87
Generation	Copy number
	Lineage 2
	Compensated mutant 1	Compensated mutant 2	Compensated mutant 3
0	43.08	31.88	42.56
20	39.76	27.41	24.36
50	22.86	21.8	20.23
100	11.94	10.46	18.32
150	12.46	8.49	12.69
Generation	Copy number
	Lineage 2
	Compensated mutant 1	Compensated mutant 2	Compensated mutant 3
0	18.33	58.53	43.71
20	39.9	55.18	51.71
50	34.36	25.14	27.69
100	16.85	10.42	13.28
150	9.71	7.47	9.21
Generation	Copy number
	Lineage 2
	Compensated mutant 1	Compensated mutant 2	Compensated mutant 3
0	60.95	42.96	24.91
20	61.26	46.21	35.1
50	35.23	20.83	18.38
100	13.24	11.17	17.36
150	11.29	9.88	11.59

## Sheet: Fig4b
Loss rates of compensated mutants of E. coli from gentamicin
Generation	Copy number
	Lineage 1
	Compensated mutant 1	Compensated mutant 2	Compensated mutant 3
0	39.69	79.48	67.93
20	36.08	30.58	37.5
50	17.97	8.46	16.24
100	6.56	6.48	6.34
150	2.82	3.36	2.94
Generation	Copy number
	Lineage 2
	Compensated mutant 1	Compensated mutant 2	Compensated mutant 3
0	37.85	33.18	70.92
20	43.9	27.64	56.7
50	12.44	14.18	13.2
100	11.55	8.71	9
150	3.43	5.96	5.79
Generation	Copy number
	Lineage 2
	Compensated mutant 1	Compensated mutant 2	Compensated mutant 3
0	43.53	40.58	38.14
20	40.46	33.32	44.45
50	22.66	26.17	27.97
100	19.32	17.86	16.84
150	11.13	6.49	5.65
Generation	Copy number
	Lineage 2
	Compensated mutant 1	Compensated mutant 2	Compensated mutant 3
0	90.82	74.18	18.69
20	32.17	58.69	36.48
50	15.84	15.67	19.43
100	7.11	4.59	4.45
150	2.91	2.71	3.6

## Sheet: Fig4c
Loss rates of compensated mutants of K. pneumoniae from gentamicin
Generation	Copy number
	Lineage 1
	Compensated mutant 1	Compensated mutant 2	Compensated mutant 3
0	42.05	38.61	94.24
20	18.28	26.73	18.56
50	9.68	9.2	6.97
100	5.03	3.34	4.2
150	4.4	5.26	3.88
Generation	Copy number
	Lineage 2
	Compensated mutant 1	Compensated mutant 2	Compensated mutant 3
0	60.98	68.72	50.47
20	18.83	23.47	30.21
50	12.91	10.24	11.15
100	5.57	5.85	6.74
150	5.98	4.5	5.13
Generation	Copy number
	Lineage 2
	Compensated mutant 1	Compensated mutant 2	Compensated mutant 3
0	62.22	80.02	58.09
20	47.6	42.09	32.86
50	26.68	22.08	17.01
100	11.11	7.73	9.29
150	5.1	5.33	4.91
Generation	Copy number
	Lineage 2
	Compensated mutant 1	Compensated mutant 2	Compensated mutant 3
0	65.86	21.2	36.5
20	44.57	63.3	80.22
50	19.59	24.4	17.83
100	3.56	2.67	1.13
150	3.14	2.46	1.46

[truncated: 17 more sheets: Fig4d, Fig5a, Fig5b, Fig5c, Fig5d, SuppFig1a, SuppFig1b, SuppFig1c, SuppFig1d, SuppFig2a, SuppFig2b, SuppFig2c, SuppFig2d, SuppFig3a, SuppFig3b, SuppFig3c, SuppFig3d]
